# Supplementary material for: Tuning Strain Stiffening of Protein Hydrogels by Charge Modification
Source: Int J Mol Sci. 2022 Mar 11;23(6):3032. doi: 10.3390/ijms23063032 (PMC8950043; doi:10.3390/ijms23063032)
Supplement: Supplementary file 1 [file ijms-23-03032-s001.zip]

Archive with 1 entries (1 files):
- ijms-1635213-SI.pdf
